# Supplementary material for: The Prevalence of Multidrug Resistance of Helicobacter pylori and Its Impact on Eradication in Korea from 2017 to 2019: A Single-Center Study
Source: Antibiotics (Basel). 2020 Sep 27;9(10):646. doi: 10.3390/antibiotics9100646 (PMC7601770; doi:10.3390/antibiotics9100646)
Supplement: Supplementary file 1 [file antibiotics-09-00646-s001.zip]

Archive with 2 entries (2 files):
- Supplementary materials_Table S1.pdf
- Supplementary materials_Table S2.xlsx
